# Supplementary material for: Efficacy and Immunogenicity of a Recombinant Vesicular Stomatitis Virus-Vectored Marburg Vaccine in Cynomolgus Macaques
Source: Viruses. 2024 Jul 24;16(8):1181. doi: 10.3390/v16081181 (PMC11359148; doi:10.3390/v16081181)
Supplement: Supplementary file 1 [file viruses-16-01181-s001.zip]

Archive with 1 entries (1 files):
- viruses-3078016-supplementary.pdf
